# Supplementary material for: Genetic polymorphism of Y-chromosome in Kazakh populations from Southern Kazakhstan
Source: BMC Genomics. 2023 Oct 27;24:649. doi: 10.1186/s12864-023-09753-z (PMC10612363; doi:10.1186/s12864-023-09753-z)
Supplement: Supplementary file 3 — Additional file 3: Table S3. Allele frequencies and Forensic parameters values for 23 single-locus Y-STRs in Kazakh population from Southern Kazakhstan (N=468). [file 12864_2023_9753_MOESM3_ESM.xlsx]

## Sheet: Table S3
Table S3. Allele frequencies and Forensic parameters values for 23 single-locus Y-STRs in Kazakh population from Southern Kazakhstan (N=468)
Gradation scale by color is used for easy and quick review of the data: from red (high frequency) to green (low frequency)
Allele	DYS19	DYS389I	DYS389II	DYS390	DYS391	DYS392	DYS393	DYS437	DYS438	DYS439	DYS448	DYS449	DYS456	DYS458	DYS460	DYS481	DYS518	DYS533	DYS570	DYS576	DYS627	DYS635	YGATAH4
del											0.0235043									0.00213675
7						0.00213675
8															0.00213675
9					0.0811966				0.0641026	0.00213675					0.113248			0.00641026
10					0.754274	0.0192308			0.747863	0.425214					0.472222			0.0876068					0.0982906
11	0.00213675				0.162393	0.643162			0.17094	0.254274					0.376068			0.209402					0.653846
12		0.0683761			0.00213675	0.132479	0.200855	0.00213675	0.0149573	0.153846					0.0363248			0.626068					0.190171
13	0.102564	0.645299				0.0897436	0.643162	0.042735	0.00213675	0.138889				0.00213675				0.0662393					0.0534188
14	0.220085	0.277778				0.0470085	0.151709	0.777778		0.025641			0.0705128	0.00641026				0.0042735		0.0042735			0.0042735
15	0.200855	0.00854701				0.0470085	0.0042735	0.102564					0.739316	0.121795					0.0106838	0.0042735
16	0.405983					0.017094		0.0726496					0.138889	0.0961538					0.405983	0.15812	0.0192308
16.2														0.0042735
17	0.025641							0.00213675			0.00213675		0.034188	0.397436					0.215812	0.435897	0.0235043
17.1						0.00213675
18	0.00213675										0.0235043		0.017094	0.207265					0.111111	0.192308	0.0384615	0.00213675
18.2														0.00641026
19				0.0299145							0.200855			0.0662393					0.0918803	0.162393	0.0512821	0.0299145
19.2														0.0042735
20											0.190171			0.00854701		0.0299145			0.134615	0.0363248	0.113248	0.145299
21				0.00213675							0.183761			0.00213675		0.034188			0.025641	0.0042735	0.405983	0.470085
22				0.0363248							0.363248			0.00213675		0.0918803			0.00213675		0.235043	0.147436
22.2														0.025641
23				0.40812							0.0128205					0.104701			0.00213675		0.0747863	0.113248
23.2														0.0448718
24				0.143162												0.126068					0.0235043	0.0811966
24.2														0.0042735
25				0.365385								0.0106838				0.388889					0.0128205	0.0106838
26				0.0149573								0.0106838				0.0512821					0.00213675
27												0.369658				0.0876068
28			0.106838									0.0982906				0.0705128
29			0.512821									0.17735				0.0128205
30			0.209402									0.0790598
31			0.134615									0.104701				0.00213675
32			0.0363248									0.0598291
33												0.0512821
34												0.0235043					0.0042735
35												0.0128205					0.00854701
36												0.00213675					0.0705128
37																	0.200855
38																	0.145299
39																	0.369658
40																	0.130342
41																	0.0448718
42																	0.0213675
43																	0.0042735
15, 16	0.00213675
15, 17	0.017094
15, 18	0.00213675
16, 17	0.0192308
Nall	11	4	5	7	4	9	4	6	5	6	8	12	5	16	5	11	10	6	9	9	11	8	5
GD	0.736113	0.502754	0.663729	0.678444	0.398955	0.556837	0.524085	0.378237	0.408014	0.71244	0.758121	0.799575	0.428604	0.769368	0.62276	0.797663	0.779022	0.55325	0.750517	0.721801	0.75738	0.717272	0.524909
PIC	0.695323	0.432731	0.619821	0.618651	0.36024	0.529693	0.468674	0.355926	0.369349	0.665153	0.718697	0.776944	0.399305	0.740897	0.548008	0.777734	0.748851	0.507059	0.715757	0.680796	0.726534	0.684894	0.481187
PM	0.265459	0.49832	0.337689	0.323006	0.601898	0.444353	0.477034	0.622571	0.592857	0.289082	0.243498	0.202133	0.572312	0.232276	0.37857	0.204042	0.222642	0.447933	0.251087	0.279741	0.244238	0.284261	0.476213
PD	0.734541	0.50168	0.662311	0.676994	0.398102	0.555647	0.522966	0.377429	0.407143	0.710918	0.756502	0.797867	0.427688	0.767724	0.62143	0.795958	0.777358	0.552067	0.748913	0.720259	0.755762	0.715739	0.523787
