# Supplementary material for: Genetic polymorphism of Y-chromosome in Kazakh populations from Southern Kazakhstan
Source: BMC Genomics. 2023 Oct 27;24:649. doi: 10.1186/s12864-023-09753-z (PMC10612363; doi:10.1186/s12864-023-09753-z)
Supplement: Supplementary file 4 — Additional file 4: Table S4. Locus-specific haplotypes frequencies and Forensic parameters values for DYS385a/b and DYF387S1 in Kazakh population from Southern Kazakhstan (N=468). [file 12864_2023_9753_MOESM4_ESM.xlsx]

## Sheet: Table S4
Table S4. Locus-specific haplotypes frequencies and Forensic parameters values for DYS385a/b and DYF387S1 in Kazakh population from Southern Kazakhstan (N=468)
Gradation scale by color is used for easy and quick review of the data: from red (high frequency) to green (low frequency)
Genotypes	DYS385a/b	Genotypes	DYF387S1a/b
10, 13	0.0149573	34, 38	0.00213675
10, 14	0.00213675	34, 39	0.0384615
10, 20	0.0042735	34, 40	0.00213675
11, 11	0.00641026	35, 35	0.00213675
11, 12	0.0128205	35, 36	0.0235043
11, 13	0.042735	35, 37	0.0192308
11, 14	0.0470085	35, 38	0.00641026
11, 15	0.00213675	35, 39	0.00213675
11, 18	0.00213675	35, 42	0.0128205
11, 19	0.0149573	35, 43	0.0149573
11, 20	0.0448718	36, 36	0.0576923
11, 21	0.00213675	36, 37	0.0128205
12, 12	0.0598291	36, 37, 38, 39	0.00213675
12, 13	0.311966	36, 37, 39	0.0042735
12, 14	0.0277778	36, 38	0.0790598
12, 15	0.0128205	36, 38, 39	0.00213675
12, 16	0.00213675	36, 38, 41	0.00213675
12, 17	0.00213675	36, 39	0.025641
12, 18	0.0213675	36, 40	0.00213675
12, 19	0.0491453	37, 37	0.0042735
13, 13	0.0512821	37, 38	0.0534188
13, 14	0.00641026	37, 38, 39	0.0149573
13, 16	0.0213675	37, 38, 40	0.00213675
13, 17	0.0619658	37, 39	0.0384615
13, 18	0.042735	37, 40	0.0683761
13, 19	0.0106838	37, 41	0.017094
13, 20	0.00213675	38, 38	0.017094
14, 14	0.00213675	38, 39	0.017094
14, 15	0.00641026	38, 40	0.0128205
14, 16	0.0213675	38, 41	0.0106838
14, 17	0.025641	39, 39	0.0213675
14, 18	0.0042735	39, 40	0.143162
14, 19	0.00213675	39, 40, 41	0.00213675
14, 21	0.00213675	39, 41	0.196581
15, 16	0.0363248	39, 42	0.017094
15, 17	0.0042735	40, 40	0.0384615
15, 18	0.00213675	40, 41	0.00854701
15, 19	0.00213675	40, 42	0.00213675
16, 17	0.00854701	40, 44	0.00213675
16, 18	0.00213675
Nall	40		39
GD	0.878896		0.916809
PIC	0.871425		0.909601
PM	0.122982		0.0851505
PD	0.877018		0.91485
