# Supplementary material for: Genetic polymorphism of Y-chromosome in Kazakh populations from Southern Kazakhstan
Source: BMC Genomics. 2023 Oct 27;24:649. doi: 10.1186/s12864-023-09753-z (PMC10612363; doi:10.1186/s12864-023-09753-z)
Supplement: Supplementary file 5 — Additional file 5: Table S5. Allelic micro-variants detected in the Sothern Kazakhstan population. [file 12864_2023_9753_MOESM5_ESM.xlsx]

## Sheet: Table S5
Table S5. Allelic micro-variants detected in the Sothern Kazakhstan population
	Locus	Number of samples	Abnormal alleles
	DYS458	42	16.2; 18.2; 19.2; 22.2; 23.2; 24.2
	DYS19	19	15, 16; 15, 17; 15, 18; 16, 17
	DYF387S1	14	36, 37, 38, 39; 36, 37, 39; 36, 38, 39; 36, 38, 41; 37, 38, 39; 37, 38, 40; 39, 40, 41;
	DYS448	11	del
	DYS576	1	del
	DYS392	1	17.1
