# Supplementary material for: Genetic polymorphism of Y-chromosome in Kazakh populations from Southern Kazakhstan
Source: BMC Genomics. 2023 Oct 27;24:649. doi: 10.1186/s12864-023-09753-z (PMC10612363; doi:10.1186/s12864-023-09753-z)
Supplement: Supplementary file 6 — Additional file 6: Table S6. Pairwise genetic distance (RST) between Kazakh population from Kazakhstan Regions on 27 Y-STRs. [file 12864_2023_9753_MOESM6_ESM.xlsx]

## Sheet: Table S6
Table S6. Pairwise genetic distance (RST) between Kazakh population from Kazakhstan Regions on 27 Y-STRs
	Population	POP1	POP2	POP3	POP4	POP5	POP6	POP7	POP8	POP9	POP10	POP11	POP12	POP13	POP14	POP15	POP16
POP1	Abai	-	0	0	0	0	0.945	0.0339	0	0	0	0.0002	0	0	0	0	0
POP2	Akmola	0.245	-	0	0	0	0	0	0.0066	0.0099	0	0	0.0075	0.3012	0	0	0
POP3	Aktobe	0.3428	0.2943	-	0.0001	0.0929	0	0.0001	0	0	0.057	0.4249	0	0	0	0.5384	0.0001
POP4	Almaty	0.1582	0.1103	0.1256	-	0	0	0.0011	0	0	0.0004	0.0004	0.0005	0	0	0	0.0178
POP5	Atyrau	0.2665	0.2197	0.0263	0.1131	-	0	0	0	0	0.0147	0.5451	0	0	0	0.2967	0
POP6	East Kazakhstan	0	0.2278	0.3168	0.1491	0.2674	-	0.0029	0	0	0	0	0	0	0	0	0
POP7	Jetisu	0.0421	0.1638	0.1808	0.0357	0.1503	0.0463	-	0	0	0	0.0001	0	0	0	0	0
POP8	Karaganda	0.1811	0.0544	0.2162	0.0852	0.1549	0.1701	0.1188	-	0.0046	0	0.0001	0.0001	0.0002	0.0003	0	0
POP9	Kostanay	0.2128	0.0522	0.2673	0.1406	0.1908	0.198	0.1643	0.0481	-	0	0.0001	0	0.0002	0	0	0
POP10	Kyzylorda	0.1915	0.1615	0.0415	0.0472	0.0263	0.1877	0.0833	0.1044	0.1397	-	0.0856	0	0	0	0.1374	0
POP11	Mangystau	0.3238	0.2809	0	0.15	0	0.315	0.1971	0.193	0.2244	0.0395	-	0.0001	0	0	0.5083	0.0006
POP12	North Kazakhstan	0.2294	0.0444	0.2069	0.0359	0.1608	0.2141	0.1058	0.0788	0.1162	0.1064	0.2109	-	0	0	0	0.0002
POP13	Pavlodar	0.2313	0.0023	0.2891	0.1196	0.2304	0.2175	0.1647	0.0477	0.0549	0.1765	0.2826	0.0627	-	0	0	0
POP14	Turkestan	0.1508	0.0764	0.1686	0.0522	0.1315	0.1413	0.0809	0.0367	0.0514	0.0643	0.1646	0.0791	0.0706	-	0	0
POP15	West Kazakhstan	0.2689	0.2255	0	0.0861	0.0015	0.2612	0.1327	0.161	0.2066	0.0101	0	0.1516	0.2363	0.1244	-	0
POP16	Zhambyl	0.2278	0.1262	0.1111	0.0108	0.0945	0.2166	0.0759	0.1167	0.1614	0.0445	0.1319	0.0349	0.1414	0.0789	0.0694	-
p values are shown above the diagonal and Rst values below diagonal
the level of significance is p<0.05 and p<0.05/120=0.0004 before and after the Bonferroni correction, respectively
Gradation scale by color is used for easy and quick review of the data: from red (distant) to green (close)
