# Supplementary material for: Genetic polymorphism of Y-chromosome in Kazakh populations from Southern Kazakhstan
Source: BMC Genomics. 2023 Oct 27;24:649. doi: 10.1186/s12864-023-09753-z (PMC10612363; doi:10.1186/s12864-023-09753-z)
Supplement: Supplementary file 7 — Additional file 7: Table S7. Pairwise genetic distance (RST) between Geographical Kazakh populations and Kazakh clans on 17 Y-STRs. [file 12864_2023_9753_MOESM7_ESM.xlsx]

## Sheet: Table S7
Table S7. Pairwise genetic distance (RST) between Geographical Kazakh populations and Kazakh clans on 17 Y-STRs
	Population	POP1	POP2	POP3	POP4	POP5	POP6	POP7	POP8	POP9	POP10	POP11	POP12	POP13	POP14	POP15	POP16	POP17	POP18	POP19	POP20	POP21	POP22	POP23	POP24	POP25	POP26	POP27	POP28
POP1	South Kazakhstan [Kazakh]	-	0	0	0	0	0	0	0	0	0	0	0	0	0	0	0	0	0	0	0	0	0	0	0	0	0	0	0
POP2	Alban	0.1157	-	0	0	0	0.0013	0	0	0	0	0	0	0	0	0	0	0.0091	0	0	0	0	0.0013	0	0	0	0	0	0
POP3	Alimuly	0.2256	0.2746	-	0	0.197	0	0	0	0	0	0	0	0	0	0	0	0	0	0	0	0	0	0	0	0	0	0	0
POP4	Argyn	0.3446	0.5555	0.5961	-	0	0	0	0	0	0	0	0	0	0	0	0	0	0	0	0	0	0	0	0	0	0	0	0
POP5	Baiuly	0.2515	0.291	0.0013	0.584	-	0	0	0	0	0	0	0	0	0	0	0	0	0	0	0	0	0	0	0	0	0	0	0
POP6	Dulat	0.0965	0.0321	0.2786	0.4899	0.2889	-	0	0	0	0	0	0	0	0	0	0	0.0012	0	0	0	0	0	0	0	0	0	0	0
POP7	Kanly	0.2207	0.5259	0.3537	0.5219	0.3697	0.4795	-	0	0	0	0	0	0	0	0	0	0	0	0	0	0	0	0	0	0	0	0	0
POP8	Zhetiru	0.1992	0.2492	0.0747	0.5358	0.0776	0.2647	0.2545	-	0	0	0	0	0	0	0	0	0	0	0	0	0	0	0	0	0	0	0	0
POP9	Kerey	0.188	0.0934	0.382	0.5923	0.3813	0.1146	0.6155	0.3323	-	0	0	0	0	0	0	0	0	0	0	0	0	0.0031	0.238	0	0	0	0	0
POP10	Konyrat	0.1656	0.4243	0.4128	0.5339	0.3958	0.3026	0.5281	0.3383	0.4491	-	0	0	0	0	0	0	0	0	0	0	0	0	0	0	0	0	0	0
POP11	Kozha	0.1062	0.2023	0.1934	0.4691	0.2198	0.1703	0.266	0.1799	0.345	0.3347	-	0	0	0	0	0	0	0.001	0	0	0	0	0	0	0	0	0	0
POP12	Kypshak	0.2597	0.5167	0.3527	0.5289	0.3664	0.4802	0.2263	0.2973	0.6235	0.4721	0.2335	-	0	0	0	0	0	0	0	0	0	0	0	0	0	0	0	0
POP13	Naiman	0.1236	0.2903	0.3333	0.402	0.3566	0.2153	0.2257	0.2536	0.3827	0.2835	0.1455	0.2905	-	0	0	0	0	0	0	0	0	0	0	0	0	0	0	0
POP14	Oshakty	0.0851	0.076	0.1818	0.52	0.2061	0.0476	0.3978	0.183	0.2186	0.3811	0.0686	0.3773	0.204	-	0.1514	0	0.0425	0	0	0	0	0	0	0	0	0	0	0
POP15	Shanyshkyly	0.0711	0.1135	0.1991	0.5147	0.2222	0.0589	0.3801	0.1856	0.2271	0.3626	0.0789	0.3403	0.1756	0.0126	-	0.0016	0.0268	0	0	0	0	0	0	0	0	0	0	0
POP16	Shaprashty	0.1164	0.1495	0.2808	0.581	0.3009	0.0911	0.4504	0.2073	0.1345	0.3934	0.1997	0.4659	0.2086	0.1215	0.0837	-	0	0	0	0	0	0	0	0	0	0	0	0
POP17	Suan	0.0836	0.0375	0.1975	0.5193	0.2218	0.0438	0.4009	0.1731	0.1503	0.3956	0.0984	0.3867	0.2187	0.0228	0.0349	0.1073	-	0	0	0	0	0	0	0	0	0	0	0
POP18	Sunak	0.0888	0.2526	0.2274	0.5241	0.2591	0.1832	0.2717	0.205	0.3875	0.2935	0.0546	0.1885	0.0946	0.1001	0.0687	0.1761	0.1424	-	0	0	0	0	0	0	0	0	0	0
POP19	Syrgeli	0.166	0.4669	0.3394	0.5875	0.359	0.3907	0.2792	0.2547	0.5736	0.4405	0.1939	0.3214	0.2167	0.3413	0.3653	0.4438	0.3599	0.2179	-	0	0	0	0	0	0	0	0	0
POP20	Yssty	0.1777	0.316	0.376	0.4465	0.3914	0.2453	0.344	0.244	0.3527	0.3204	0.2254	0.3438	0.1137	0.2746	0.2503	0.2286	0.2395	0.2043	0.3169	-	0	0	0	0	0	0	0	0
POP21	Zhalayr	0.0588	0.1232	0.2105	0.4571	0.2384	0.0928	0.2622	0.1777	0.205	0.2203	0.0868	0.2961	0.0951	0.075	0.0608	0.0879	0.0713	0.056	0.1471	0.1248	-	0	0	0	0	0	0	0
POP22	Altai, Xinjiang, China [Kazakh]	0.1496	0.0324	0.3129	0.5322	0.323	0.0564	0.5209	0.3	0.0142	0.3324	0.2595	0.5275	0.3172	0.1091	0.1067	0.0668	0.0621	0.2644	0.4261	0.2842	0.1429	-	0.0147	0	0	0	0	0
POP23	Gansu, China [Kazakh]	0.1686	0.0992	0.36	0.5956	0.3675	0.1267	0.578	0.3042	0.0023	0.4463	0.3197	0.5787	0.3704	0.2073	0.2053	0.1188	0.1407	0.3483	0.5454	0.3391	0.1949	0.0139	-	0	0	0	0	0
POP24	Xinjiang, China [Kazakh]	0.0863	0.32	0.4035	0.4959	0.4317	0.3127	0.2892	0.314	0.4111	0.3925	0.2601	0.3945	0.195	0.2713	0.2377	0.2413	0.2677	0.2201	0.302	0.2964	0.1995	0.3609	0.3576	-	0.5956	0	0	0
POP25	East Kazakhstan, Kazakhstan [Kazakh]	0.0893	0.2981	0.3855	0.46	0.4134	0.2852	0.2713	0.3149	0.3689	0.3463	0.2529	0.3871	0.1853	0.2582	0.2277	0.233	0.2564	0.2146	0.2858	0.2818	0.1913	0.3391	0.3318	-0.0024	-	0	0	0
POP26	North Kazakhstan, Kazakhstan [Kazakh]	0.0736	0.2584	0.3564	0.2297	0.3804	0.2477	0.2213	0.3088	0.3322	0.2442	0.2015	0.2501	0.1909	0.22	0.2026	0.2689	0.2209	0.1936	0.2357	0.2436	0.1902	0.3149	0.3081	0.1234	0.1295	-	0	0
POP27	West Kazakhstan, Kazakhstan [Kazakh]	0.1149	0.182	0.1303	0.4782	0.148	0.149	0.3039	0.1971	0.2937	0.3001	0.0875	0.2677	0.2024	0.0826	0.0609	0.1947	0.1126	0.0832	0.2655	0.273	0.0898	0.2166	0.2813	0.3102	0.2911	0.2338	-	0.0768
POP28	Karakalpakstan, Uzbekistan [Kazakh]	0.1374	0.2464	0.1344	0.5804	0.1545	0.1812	0.3676	0.1745	0.3611	0.3992	0.1021	0.3158	0.2163	0.1124	0.0759	0.2024	0.1374	0.0913	0.3506	0.2789	0.0788	0.2181	0.3315	0.3242	0.303	0.2684	0.0122	-
p values are shown above the diagonal and Rst values below diagonal
the level of significance is p<0.05 and p<0.05/378=0.00013 before and after the Bonferroni correction, respectively
Gradation scale in the first column by color is used for easy and quick review of the data: from red (distant) to green (close) in reference to South Kazakhstan [Kazakh] population
