# Supplementary material for: Genetic polymorphism of Y-chromosome in Kazakh populations from Southern Kazakhstan
Source: BMC Genomics. 2023 Oct 27;24:649. doi: 10.1186/s12864-023-09753-z (PMC10612363; doi:10.1186/s12864-023-09753-z)
Supplement: Supplementary file 8 — Additional file 8: Table S8. Pairwise genetic distance (RST) between Kazakh populations and neighboring populations used for comparison from YHRD on 27 Y-STRs. [file 12864_2023_9753_MOESM8_ESM.xlsx]

## Sheet: Table S8
Table S8. Pairwise genetic distance (RST) between Kazakh populations and neighboring populations used for comparison from YHRD on 27 Y-STRs
	YHDR	Population	POP1	POP2	POP3	POP4	POP5	POP6	POP7	POP8	POP9	POP10	POP11	POP12	POP13	POP14	POP15	POP16	POP17	POP18	POP19	POP20
POP1	YA006016, YA006018, YA006019	Southern Kazakhstan [Kazakh]	-	0	0	0	0	0	0	0	0	0	0	0	0	0	0	0	0	0	0	0
POP2	YA004503	Afghanistan [Hazara]	0.0261	-	0	0	0	0	0	0	0	0	0.0223	0	0.0018	0	0	0	0	0	0	0
POP3	YA005933	Hohhot, China [Mongolian]	0.0591	0.0403	-	0.0012	0.3297	0.0012	0	0	0	0	0.002	0	0	0	0	0	0	0	0	0
POP4	YA004555, YA005558	Hulun Buir, China [Mongolian]	0.0352	0.028	0.0092	-	0.0043	0	0	0	0	0	0.0001	0	0	0	0	0	0	0	0	0
POP5	YA004123	Ordos, China [Mongolian]	0.0522	0.0274	0.0004	0.0073	-	0.0012	0	0	0	0	0.006	0	0	0	0	0	0	0	0	0
POP6	YA005925	Xinjiang, China [Mongolian]	0.0402	0.0226	0.0144	0.0157	0.0131	-	0	0	0	0	0.0807	0	0	0	0	0	0	0	0	0
POP7	YA005703	Aksu, China [Uighur]	0.1119	0.0477	0.0446	0.0645	0.0375	0.033	-	0.8244	0.3068	0.677	0.1881	0	0	0	0	0	0	0	0	0
POP8	YA005180	Karamay, China [Uighur]	0.1289	0.062	0.0587	0.0813	0.0518	0.0437	-0.0031	-	0.0397	0.4359	0.1192	0	0	0	0	0	0	0	0	0
POP9	YA005528	Kashi, China [Uighur]	0.1001	0.0452	0.0296	0.0502	0.0307	0.0309	0.0014	0.0109	-	0.0206	0.0757	0	0	0	0	0	0	0	0	0
POP10	YA005329	Korla, China [Uighur]	0.1053	0.0479	0.0499	0.0691	0.0436	0.0275	-0.002	-0.0002	0.0139	-	0.2279	0	0	0	0	0	0	0	0	0
POP11	YA005376	Urumqi, China [Uighur]	0.0701	0.0185	0.0327	0.0445	0.0246	0.01	0.0051	0.0082	0.0137	0.0044	-	0.0006	0.0031	0	0	0	0	0.0038	0	0
POP12	YA006011	East Kazakhstan, Kazakhstan [Kazakh]	0.0978	0.0988	0.0634	0.0817	0.0657	0.0837	0.0953	0.0912	0.088	0.0982	0.0746	-	0	0	0	0	0	0	0	0
POP13	YA004316, YA004322	Kazakhstan [Kazakh]	0.0139	0.009	0.0287	0.0191	0.0218	0.0145	0.0589	0.0724	0.0506	0.0534	0.03	0.0841	-	0	0	0	0	0	0	0
POP14	YA004714	North Kazakhstan, Kazakhstan [Kazakh]	0.0604	0.0606	0.0938	0.0665	0.082	0.0871	0.1266	0.1488	0.1173	0.1278	0.1212	0.165	0.0428	-	0	0	0	0	0	0
POP15	YA006010	West Kazakhstan, Kazakhstan [Kazakh]	0.1148	0.1434	0.1636	0.1436	0.1666	0.1103	0.216	0.226	0.2269	0.1899	0.1651	0.2145	0.1042	0.2113	-	0	0	0	0	0.0518
POP16	YA004312	Balochistan, Pakistan [Hazara]	0.081	0.0936	0.0948	0.0853	0.0947	0.0575	0.1366	0.1513	0.143	0.1215	0.1078	0.1799	0.0661	0.128	0.1473	-	0	0	0	0
POP17	YA004712	Russian Federation [Russian]	0.1791	0.1152	0.144	0.1582	0.1364	0.099	0.0642	0.057	0.0836	0.0582	0.0573	0.1934	0.1254	0.1932	0.2088	0.1682	-	0	0	0
POP18	YA005396	Ural, Russian Federation [Russian]	0.1729	0.0894	0.115	0.1256	0.1003	0.0746	0.0445	0.0455	0.0754	0.0429	0.0377	0.2026	0.1061	0.1858	0.2346	0.1534	0.0459	-	0	0
POP19	YA005549	Russian Federation [Yakut]	0.3967	0.3411	0.3328	0.3044	0.3141	0.3393	0.3484	0.3766	0.3949	0.3776	0.425	0.4487	0.3361	0.3689	0.5214	0.495	0.378	0.351	-	0
POP20	YA006009	Karakalpakstan, Uzbekistan [Kazakh]	0.1427	0.1882	0.1824	0.1642	0.1894	0.1418	0.2581	0.2748	0.281	0.2384	0.2315	0.2255	0.1381	0.2582	0.014	0.2141	0.272	0.3073	0.6492	-
p values are shown above the diagonal and Rst values below diagonal
the level of significance is p<0.05 and p<0.05/190=0.00026 before and after the Bonferroni correction, respectively
Gradation scale in the first column by color is used for easy and quick review of the data: from red (distant) to green (close) in reference to South Kazakhstan [Kazakh] population
References
Adnan, Atif et al. “Forensic features and genetic legacy of the Baloch population of Pakistan and the Hazara population across Durand line revealed by Y-chromosomal STRs.” International journal of legal medicine vol. 135,5 (2021): 1777-1784. doi:10.1007/s00414-021-02591-2
Adnan, Atif et al. “Genetic characterization of Y-chromosomal STRs in Hazara ethnic group of Pakistan and confirmation of DYS448 null allele.” International journal of legal medicine vol. 133,3 (2019): 789-793. doi:10.1007/s00414-018-1962-x
Ashirbekov, Yeldar et al. “Genetic polymorphism of 27 Y-STR loci in Kazakh populations from Eastern Kazakhstan.” Annals of human biology vol. 50,1 (2023): 48-51. doi:10.1080/03014460.2023.2170465
Ashirbekov, Yeldar et al. “Genetic polymorphism of 27 Y-STR loci in Kazakh populations from Northern Kazakhstan.” Annals of human biology vol. 49,1 (2022): 87-89. doi:10.1080/03014460.2022.2039292
Ashirbekov, Yeldar et al. “Genetic Polymorphism of 27 Y-STR Loci in the Western Kazakh Tribes from Kazakhstan and Karakalpakstan, Uzbekistan.” Genes vol. 13,10 1826. 9 Oct. 2022, doi:10.3390/genes13101826
Gao, Tianzhen et al. “Population genetics of 23 Y-STR loci in the Mongolian minority population in Inner Mongolia of China.” International journal of legal medicine vol. 130,6 (2016): 1509-1511. doi:10.1007/s00414-016-1433-1
Liu, Yanfang et al. “Forensic characteristics and genetic affinity analyses of Xinjiang Mongolian group using a novel six fluorescent dye-labeled typing system including 41 Y-STRs and 3 Y-InDels.” Molecular genetics & genomic medicine vol. 8,2 (2020): e1097. doi:10.1002/mgg3.1097
Semikhodskii, Andrei et al. “Population genetic data and forensic parameters of the 27 Y-STR panel Yfiler® Plus in Russian population.” International journal of legal medicine vol. 135,5 (2021): 1785-1787. doi:10.1007/s00414-021-02599-8
Wang, Chi-Zao et al. “Genetic polymorphisms of 27 Yfiler® Plus loci in the Daur and Mongolian ethnic minorities from Hulunbuir of Inner Mongolia Autonomous Region, China.” Forensic science international. Genetics vol. 40 (2019): e252-e255. doi:10.1016/j.fsigen.2019.02.003
Zhabagin, Maxat et al. “Development of the Kazakhstan Y-chromosome haplotype reference database: analysis of 27 Y-STR in Kazakh population.” International journal of legal medicine vol. 133,4 (2019): 1029-1032. doi:10.1007/s00414-018-1859-8
YHRD - Y Chromosome Haplotype Reference Database: https://yhrd.org/
